# Supplementary material for: Rarefaction and extrapolation of species richness using an area‐based Fisher's logseries
Source: Ecol Evol. 2017 Oct 23;7(23):10066–78. doi: 10.1002/ece3.3509 (PMC5723611; doi:10.1002/ece3.3509)
Supplement: Supplementary file 3 [file ECE3-7-10066-s003.tex]

\documentclass[12pt]{article}
 \usepackage{nopageno}
\usepackage{booktabs}
\usepackage{multirow}
\usepackage[table]{xcolor}
\definecolor{lightgray}{gray}{0.9}
%\thispagestyle{empty}
\renewcommand{\baselinestretch}{1.3}

\setcounter{table}{0}
\renewcommand{\thetable}{S\arabic{table}}

\begin{document}

\begin{table}[ht]
\caption{Simulation and estimation summarized from all the configurations when total regional species richness $S$ is fixed to 500.}
\centering\mbox{}\\
\begin{tabular}{llrrrrr}
\toprule
  \hline
 True value&Method &  Average & Sample SE & Estimated SE & CP \\ 
  \hline
   \rowcolor{lightgray} $\omega= 0.1 $&$\hat{\omega}$& 0.102 & 0.0161 & 0.016 & 95.2 \\
          $A=100$&$S_a$&173.4&10.8&(6.4) 10.6&(75.3) 94.6\\
 $S=500$&$\hat{S}_A$&501&36.5&(7.1) 35.9&(29.2) 94.7\\
              &$\hat{S}_{Chao1}$ & 249.1 & 28.2 & 24.9 & 0.1 \\ 
                &$\hat{S}_{ACE}$ & 244.3 & 21.8 & 18.3 & 0.0 \\ 
                &$\hat{S}_{Jk1}$ & 239.1 & 16.3 & 11.4 & 0.0 \\ 

   \rowcolor{lightgray} $\omega= 0.05 $&$\hat{\omega}$& 0.0511 & 0.008 & 0.0078 & 95.4 \\
          $A=100$&$S_a$&200.3&11.1&(6.4) 11&(74.7) 94.4\\
 $S=500$&$\hat{S}_A$&501.1&31.1&(6.8) 30.8&(33.6) 94.6\\
              &$\hat{S}_{Chao1}$ & 269.5 & 26.0 & 23.2 & 0.0 \\ 
                &$\hat{S}_{ACE}$ & 261.1 & 19.3 & 15.9 & 0.0 \\ 
                &$\hat{S}_{Jk1}$ & 263.0 & 15.9 & 11.2 & 0.0 \\ 

   \rowcolor{lightgray} $\omega= 0.01 $&$\hat{\omega}$& 0.0102 & 0.0016 & 0.0016 & 95.2 \\
          $A=100$&$S_a$&250.6&11.1&(7.8) 11.2&(82.6) 95.3\\
 $S=500$&$\hat{S}_A$&500.4&23.6&(6.9) 23.8&(42.4) 95.1\\
              &$\hat{S}_{Chao1}$ & 307.7 & 23.7 & 20.6 & 0.1 \\ 
                &$\hat{S}_{ACE}$ & 297.8 & 17.3 & 13.3 & 0.0 \\ 
                &$\hat{S}_{Jk1}$ & 304.3 & 15.0 & 10.3 & 0.0 \\ 

   \rowcolor{lightgray} $\omega= 0.005 $&$\hat{\omega}$& 0.0051 & 8e-04 & 8e-04 & 94.8 \\
          $A=100$&$S_a$&267.7&11&(9) 11.1&(89.9) 95.4\\
 $S=500$&$\hat{S}_A$&499.9&21.8&(7.2) 21.9&(48.5) 95.2\\
              &$\hat{S}_{Chao1}$ & 321.3 & 23.3 & 20.0 & 0.4 \\ 
                &$\hat{S}_{ACE}$ & 311.3 & 16.7 & 12.7 & 0.0 \\ 
                &$\hat{S}_{Jk1}$ & 317.9 & 14.6 & 10.0 & 0.0 \\ 
 \hline
 \bottomrule
\end{tabular}
\end{table}


\begin{table}[ht]
\centering
%\caption{A=1000}
\begin{tabular}{llrrrrr}
\toprule
  \hline
 True value&Method &  Average & Sample SE & Estimated SE & CP \\ 
  \hline
   \rowcolor{lightgray} $\omega= 0.1 $&$\hat{\omega}$& 0.1029 & 0.0191 & 0.0186 & 95.4 \\
          $A=1000$&$S_a$&130.1&9.7&(5.5) 9.8&(74.1) 95\\
 $S=500$&$\hat{S}_A$&502&45.1&(6.1) 45.3&(21.2) 95\\
              &$\hat{S}_{Chao1}$ & 188.2 & 25.2 & 22.2 & 0.0 \\ 
                &$\hat{S}_{ACE}$ & 183.5 & 19.1 & 15.9 & 0.0 \\ 
                &$\hat{S}_{Jk1}$ & 179.4 & 14.5 & 9.9 & 0.0 \\ 
                     
   \rowcolor{lightgray} $\omega= 0.05 $&$\hat{\omega}$& 0.0513 & 0.0092 & 0.0089 & 95.2 \\
          $A=1000$&$S_a$&153.6&10.5&(5.6) 10.3&(70.8) 94.7\\
 $S=500$&$\hat{S}_A$&501.2&39.1&(5.9) 38.5&(23.9) 94.5\\
              &$\hat{S}_{Chao1}$ & 207.5 & 24.6 & 20.7 & 0.0 \\ 
                &$\hat{S}_{ACE}$ & 200.5 & 18.4 & 14.0 & 0.0 \\ 
                &$\hat{S}_{Jk1}$ & 201.6 & 15.0 & 9.8 & 0.0 \\ 

   \rowcolor{lightgray} $\omega= 0.01 $&$\hat{\omega}$& 0.0103 & 0.0018 & 0.0018 & 95.4 \\
          $A=1000$&$S_a$&200.3&11&(6.8) 11&(76.8) 94.9\\
 $S=500$&$\hat{S}_A$&500.6&29.8&(5.9) 29.6&(30.5) 95\\
              &$\hat{S}_{Chao1}$ & 246.9 & 22.2 & 18.9 & 0.0 \\ 
                &$\hat{S}_{ACE}$ & 238.3 & 16.5 & 11.9 & 0.0 \\ 
                &$\hat{S}_{Jk1}$ & 243.3 & 14.6 & 9.2 & 0.0 \\ 

   \rowcolor{lightgray} $\omega= 0.005 $&$\hat{\omega}$& 0.0051 & 9e-04 & 9e-04 & 94.8 \\
          $A=1000$&$S_a$&217.3&11.1&(8.1) 11.1&(84.9) 94.9\\
 $S=500$&$\hat{S}_A$&500.3&26.9&(6.2) 27.2&(34.8) 95\\
              &$\hat{S}_{Chao1}$ & 261.4 & 22.3 & 18.4 & 0.1 \\ 
                &$\hat{S}_{ACE}$ & 252.8 & 16.2 & 11.5 & 0.0 \\ 
                &$\hat{S}_{Jk1}$ & 258.0 & 14.4 & 9.0 & 0.0 \\ 
 \hline
 \bottomrule
\end{tabular}
\end{table}


\begin{table}[ht]
\centering
\begin{tabular}{llrrrrr}
\toprule
  \hline
 True value&Method &  Average & Sample SE & Estimated SE  & CP \\ 
  \hline
   \rowcolor{lightgray} $\omega= 0.1 $&$\hat{\omega}$& 0.1034 & 0.0219 & 0.0209 & 95 \\
          $A=10000$&$S_a$&104&8.9&(4.9) 9.1&(73.4) 95.4\\
 $S=500$&$\hat{S}_A$&502.8&53.1&(5.5) 53.2&(15.9) 95\\
              &$\hat{S}_{Chao1}$ & 151.3 & 23.2 & 20.2 & 0.0 \\ 
                &$\hat{S}_{ACE}$ & 147.1 & 17.6 & 14.3 & 0.0 \\ 
                &$\hat{S}_{Jk1}$ & 143.5 & 13.3 & 8.9 & 0.0 \\ 

   \rowcolor{lightgray} $\omega= 0.05 $&$\hat{\omega}$& 0.0517 & 0.0102 & 0.01 & 95.4 \\
          $A=10000$&$S_a$&124.6&9.8&(5.1) 9.7&(68.7) 94.2\\
 $S=500$&$\hat{S}_A$&502&45.7&(5.3) 45.1&(17.8) 94.2\\
              &$\hat{S}_{Chao1}$ & 169.3 & 23.1 & 19.1 & 0.0 \\ 
                &$\hat{S}_{ACE}$ & 162.9 & 16.9 & 12.7 & 0.0 \\ 
                &$\hat{S}_{Jk1}$ & 163.6 & 14.0 & 8.8 & 0.0 \\ 

   \rowcolor{lightgray} $\omega= 0.01 $&$\hat{\omega}$& 0.0103 & 0.002 & 0.0019 & 95.2 \\
          $A=10000$&$S_a$&166.8&10.6&(6.1) 10.5&(73.6) 94.5\\
 $S=500$&$\hat{S}_A$&500.5&34.7&(5.3) 34.4&(23.1) 94.7\\
              &$\hat{S}_{Chao1}$ & 206.3 & 21.7 & 17.5 & 0.0 \\ 
                &$\hat{S}_{ACE}$ & 198.7 & 15.4 & 10.9 & 0.0 \\ 
                &$\hat{S}_{Jk1}$ & 202.7 & 13.9 & 8.4 & 0.0 \\ 

   \rowcolor{lightgray} $\omega= 0.005 $&$\hat{\omega}$& 0.0052 & 0.001 & 0.001 & 95.4 \\
          $A=10000$&$S_a$&182.5&10.9&(7.4) 10.7&(82.1) 94.6\\
 $S=500$&$\hat{S}_A$&499.6&33.2&(5.5) 31.6&(25.9) 94.6\\
              &$\hat{S}_{Chao1}$ & 220.3 & 21.5 & 17.2 & 0.1 \\ 
                &$\hat{S}_{ACE}$ & 212.5 & 15.7 & 10.6 & 0.0 \\ 
                &$\hat{S}_{Jk1}$ & 216.7 & 14.1 & 8.2 & 0.0 \\ 
 \hline
 \bottomrule
\end{tabular}
\end{table}

\begin{table}[ht]
\centering
%\caption{A=1000}
\begin{tabular}{llrrrrr}
\toprule
  \hline
 True value&Method &  Average & Sample SE & Estimated SE  & CP \\ 
  \hline
   \rowcolor{lightgray} $\omega= 0.1 $&$\hat{\omega}$& 0.1046 & 0.0236 & 0.0226 & 95 \\
          $A=50000$&$S_a$&91.4&8.7&(4.6) 8.6&(70.2) 94.6\\
 $S=500$&$\hat{S}_A$&505.2&58.3&(5.2) 58.4&(14) 94.9\\
              &$\hat{S}_{Chao1}$ & 133.4 & 22.4 & 19.2 & 0.0 \\ 
                &$\hat{S}_{ACE}$ & 129.3 & 16.8 & 13.4 & 0.0 \\ 
                &$\hat{S}_{Jk1}$ & 126.1 & 12.9 & 8.3 & 0.0 \\ 


   \rowcolor{lightgray} $\omega= 0.05 $&$\hat{\omega}$& 0.0521 & 0.011 & 0.0107 & 95.4 \\
          $A=50000$&$S_a$&110.2&9.2&(4.8) 9.3&(68.5) 94.8\\
 $S=500$&$\hat{S}_A$&503.3&48.6&(5) 49.3&(16) 95.3\\
              &$\hat{S}_{Chao1}$ & 150.2 & 22.1 & 18.3 & 0.0 \\ 
                &$\hat{S}_{ACE}$ & 144.1 & 15.7 & 11.9 & 0.0 \\ 
                &$\hat{S}_{Jk1}$ & 144.7 & 13.0 & 8.3 & 0.0 \\ 

   \rowcolor{lightgray} $\omega= 0.01 $&$\hat{\omega}$& 0.0104 & 0.0022 & 0.0021 & 94.9 \\
          $A=50000$&$S_a$&149.8&10.3&(5.7) 10.2&(72) 94.7\\
 $S=500$&$\hat{S}_A$&502.1&37.9&(5) 37.5&(20.5) 94.9\\
              &$\hat{S}_{Chao1}$ & 185.6 & 21.0 & 16.8 & 0.1 \\ 
                &$\hat{S}_{ACE}$ & 178.3 & 14.9 & 10.3 & 0.0 \\ 
                &$\hat{S}_{Jk1}$ & 181.9 & 13.5 & 8.0 & 0.0 \\ 

   \rowcolor{lightgray} $\omega= 0.005 $&$\hat{\omega}$& 0.0052 & 0.0011 & 0.001 & 95.2 \\
          $A=50000$&$S_a$&164.7&10.4&(7) 10.5&(80.7) 94.7\\
 $S=500$&$\hat{S}_A$&499.7&43.1&(5.2) 34.3&(23.2) 94.5\\
              &$\hat{S}_{Chao1}$ & 199.2 & 20.0 & 16.5 & 0.0 \\ 
                &$\hat{S}_{ACE}$ & 192.0 & 14.6 & 10.1 & 0.0 \\ 
                &$\hat{S}_{Jk1}$ & 195.7 & 13.3 & 7.8 & 0.0 \\ 
 \hline
 \bottomrule
\end{tabular}
\end{table}


\begin{table}[ht]
\caption{Simulation and estimation summarized from all the configurations when total regional species richness $S$ is fixed to 2000.}
\centering\mbox{}\\
\begin{tabular}{llrrrrr}
\toprule
  \hline
 True value&Method &  Average & Sample SE & Estimated SE & CP \\ 
  \hline
   \rowcolor{lightgray} $\omega= 0.1 $&$\hat{\omega}$& 0.1003 & 0.0077 & 0.0078 & 95.6 \\
          $A=100$&$S_a$&694.4&21.4&(12.8) 21.3&(75.1) 94.9\\
 $S=2000$&$\hat{S}_A$&2001&71.5&(14.2) 71.5&(30.3) 94.9\\
              &$\hat{S}_{Chao1}$ & 987.5 & 53.5 & 48.2 & 0.0 \\ 
                &$\hat{S}_{ACE}$ & 974.9 & 42.9 & 36.3 & 0.0 \\ 
                &$\hat{S}_{Jk1}$ & 957.5 & 32.2 & 22.9 & 0.0 \\ 

   \rowcolor{lightgray} $\omega= 0.05 $&$\hat{\omega}$& 0.0503 & 0.0039 & 0.0038 & 94.2 \\
          $A=100$&$S_a$&801.1&21.9&(12.8) 21.9&(75.3) 94.8\\
 $S=2000$&$\hat{S}_A$&2001.2&61.1&(13.5) 61.4&(34.4) 94.9\\
              &$\hat{S}_{Chao1}$ & 1068.2 & 49.8 & 44.8 & 0.0 \\ 
                &$\hat{S}_{ACE}$ & 1041.7 & 38.5 & 31.6 & 0.0 \\ 
                &$\hat{S}_{Jk1}$ & 1051.9 & 31.5 & 22.4 & 0.0 \\ 

   \rowcolor{lightgray} $\omega= 0.01 $&$\hat{\omega}$& 0.0101 & 8e-04 & 8e-04 & 94.6 \\
          $A=100$&$S_a$&1001.8&22.2&(17.3) 22.4&(87.7) 95.2\\
 $S=2000$&$\hat{S}_A$&1999.6&47.5&(14.4) 47.5&(44.1) 95\\
              &$\hat{S}_{Chao1}$ & 1221.4 & 45.2 & 39.7 & 0.0 \\ 
                &$\hat{S}_{ACE}$ & 1188.0 & 33.7 & 26.3 & 0.0 \\ 
                &$\hat{S}_{Jk1}$ & 1216.5 & 29.8 & 20.7 & 0.0 \\ 

   \rowcolor{lightgray} $\omega= 0.005 $&$\hat{\omega}$& 0.005 & 4e-04 & 4e-04 & 94.8 \\
          $A=100$&$S_a$&1070.5&22.5&(18.1) 22.3&(88.3) 94.8\\
 $S=2000$&$\hat{S}_A$&1998.9&44&(14.4) 43.8&(49) 95\\
              &$\hat{S}_{Chao1}$ & 1274.6 & 44.2 & 38.2 & 0.0 \\ 
                &$\hat{S}_{ACE}$ & 1242.1 & 33.6 & 25.1 & 0.0 \\ 
                &$\hat{S}_{Jk1}$ & 1270.9 & 29.7 & 20.0 & 0.0 \\ 
 \hline
 \bottomrule
\end{tabular}
\end{table}


\begin{table}[ht]
\centering
%\caption{A=1000}
\begin{tabular}{llrrrrr}
\toprule
  \hline
 True value&Method &  Average & Sample SE & Estimated SE & CP \\ 
  \hline
   \rowcolor{lightgray} $\omega= 0.1 $&$\hat{\omega}$& 0.1008 & 0.0093 & 0.0091 & 94.6 \\
          $A=1000$&$S_a$&520.3&20&(11.1) 19.6&(72) 94.2\\
 $S=2000$&$\hat{S}_A$&2001.6&92.3&(12.3) 90&(21.8) 94.2\\
              &$\hat{S}_{Chao1}$ & 741.1 & 48.5 & 41.9 & 0.0 \\ 
                &$\hat{S}_{ACE}$ & 730.9 & 38.5 & 31.5 & 0.0 \\ 
                &$\hat{S}_{Jk1}$ & 717.6 & 29.7 & 19.9 & 0.0 \\ 

   \rowcolor{lightgray} $\omega= 0.05 $&$\hat{\omega}$& 0.0504 & 0.0044 & 0.0044 & 95.2 \\
          $A=1000$&$S_a$&614.9&20.7&(11.2) 20.6&(71) 95\\
 $S=2000$&$\hat{S}_A$&2002.1&76.6&(11.8) 76.7&(24.6) 94.8\\
              &$\hat{S}_{Chao1}$ & 821.3 & 45.4 & 39.5 & 0.0 \\ 
                &$\hat{S}_{ACE}$ & 800.3 & 35.5 & 27.8 & 0.0 \\ 
                &$\hat{S}_{Jk1}$ & 807.6 & 29.4 & 19.6 & 0.0 \\ 

   \rowcolor{lightgray} $\omega= 0.01 $&$\hat{\omega}$& 0.0101 & 9e-04 & 9e-04 & 95 \\
          $A=1000$&$S_a$&802&22&(15.4) 21.9&(82.3) 94.8\\
 $S=2000$&$\hat{S}_A$&2001&58.9&(12.4) 59&(31.1) 95.3\\
              &$\hat{S}_{Chao1}$ & 979.9 & 43.3 & 35.9 & 0.0 \\ 
                &$\hat{S}_{ACE}$ & 952.0 & 32.7 & 23.6 & 0.0 \\ 
                &$\hat{S}_{Jk1}$ & 974.3 & 29.3 & 18.5 & 0.0 \\ 


   \rowcolor{lightgray} $\omega= 0.005 $&$\hat{\omega}$& 0.005 & 4e-04 & 4e-04 & 94.8 \\
          $A=1000$&$S_a$&869.3&22.3&(16.3) 22.2&(84.5) 94.8\\
 $S=2000$&$\hat{S}_A$&2000.9&54.6&(12.4) 54.3&(34.9) 94.8\\
              &$\hat{S}_{Chao1}$ & 1035.7 & 42.0 & 34.5 & 0.0 \\ 
                &$\hat{S}_{ACE}$ & 1009.1 & 32.7 & 22.6 & 0.0 \\ 
                &$\hat{S}_{Jk1}$ & 1032.2 & 29.4 & 18.0 & 0.0 \\ 
 \hline
 \bottomrule
\end{tabular}
\end{table}


\begin{table}[ht]
\centering
%\caption{A=1000}
\begin{tabular}{llrrrrr}
\toprule
  \hline
 True value&Method &  Average & Sample SE & Estimated SE  & CP \\ 
  \hline
   \rowcolor{lightgray} $\omega= 0.1 $&$\hat{\omega}$& 0.101 & 0.0102 & 0.0102 & 95.2 \\
          $A=10000$&$S_a$&416.3&18.3&(9.9) 18.2&(71.1) 94.5\\
 $S=2000$&$\hat{S}_A$&2002.9&105.7&(11) 105.6&(15.1) 95.2\\
              &$\hat{S}_{Chao1}$ & 593.3 & 43.7 & 37.6 & 0.0 \\ 
                &$\hat{S}_{ACE}$ & 584.7 & 35.2 & 28.1 & 0.0 \\ 
                &$\hat{S}_{Jk1}$ & 574.0 & 27.3 & 17.7 & 0.0 \\ 

   \rowcolor{lightgray} $\omega= 0.05 $&$\hat{\omega}$& 0.0503 & 0.0049 & 0.0049 & 95.4 \\
          $A=10000$&$S_a$&498.4&19.4&(10.1) 19.3&(68.9) 95\\
 $S=2000$&$\hat{S}_A$&1999.9&89.5&(10.7) 89.6&(18.9) 94.5\\
              &$\hat{S}_{Chao1}$ & 664.4 & 41.5 & 35.4 & 0.0 \\ 
                &$\hat{S}_{ACE}$ & 647.6 & 32.5 & 24.9 & 0.0 \\ 
                &$\hat{S}_{Jk1}$ & 654.0 & 27.5 & 17.6 & 0.0 \\ 

   \rowcolor{lightgray} $\omega= 0.01 $&$\hat{\omega}$& 0.0101 & 9e-04 & 9e-04 & 95.2 \\
          $A=10000$&$S_a$&668&21.1&(14) 21.1&(80.9) 94.9\\
 $S=2000$&$\hat{S}_A$&2000.7&68.8&(11) 68.7&(24.4) 94.9\\
              &$\hat{S}_{Chao1}$ & 816.1 & 39.3 & 32.8 & 0.0 \\ 
                &$\hat{S}_{ACE}$ & 792.8 & 30.6 & 21.6 & 0.0 \\ 
                &$\hat{S}_{Jk1}$ & 811.3 & 27.7 & 16.9 & 0.0 \\ 

   \rowcolor{lightgray} $\omega= 0.005 $&$\hat{\omega}$& 0.005 & 5e-04 & 5e-04 & 95.2 \\
          $A=10000$&$S_a$&731.6&21.5&(14.9) 21.5&(82.5) 94.9\\
 $S=2000$&$\hat{S}_A$&2002.5&62.7&(11.1) 63.2&(27.4) 95.2\\
              &$\hat{S}_{Chao1}$ & 872.8 & 39.3 & 31.9 & 0.0 \\ 
                &$\hat{S}_{ACE}$ & 849.6 & 30.5 & 20.8 & 0.0 \\ 
                &$\hat{S}_{Jk1}$ & 868.9 & 27.7 & 16.6 & 0.0 \\ 
 \hline
 \bottomrule
\end{tabular}
\end{table}

\begin{table}[ht]
\centering
%\caption{A=1000}
\begin{tabular}{llrrrrr}
\toprule
  \hline
 True value&Method &  Average & Sample SE & Estimated SE & CP \\ 
  \hline
   \rowcolor{lightgray} $\omega= 0.1 $&$\hat{\omega}$& 0.101 & 0.0112 & 0.0109 & 94.5 \\
          $A=50000$&$S_a$&365.5&17.7&(9.3) 17.3&(70.7) 94\\
 $S=2000$&$\hat{S}_A$&2004.4&117.6&(10.3) 115.3&(13) 94.3\\
              &$\hat{S}_{Chao1}$ & 522.3 & 41.6 & 35.5 & 0.0 \\ 
                &$\hat{S}_{ACE}$ & 514.3 & 33.7 & 26.5 & 0.0 \\ 
                &$\hat{S}_{Jk1}$ & 504.2 & 26.3 & 16.6 & 0.0 \\ 

   \rowcolor{lightgray} $\omega= 0.05 $&$\hat{\omega}$& 0.0505 & 0.0052 & 0.0052 & 95.5 \\
          $A=50000$&$S_a$&440.8&18.7&(9.5) 18.5&(67.5) 94.7\\
 $S=2000$&$\hat{S}_A$&2003.9&97.9&(10) 97.8&(15.4) 95.2\\
              &$\hat{S}_{Chao1}$ & 589.4 & 39.5 & 33.6 & 0.0 \\ 
                &$\hat{S}_{ACE}$ & 573.6 & 31.2 & 23.5 & 0.0 \\ 
                &$\hat{S}_{Jk1}$ & 578.8 & 26.4 & 16.6 & 0.0 \\ 

   \rowcolor{lightgray} $\omega= 0.01 $&$\hat{\omega}$& 0.0101 & 0.001 & 0.001 & 95.1 \\
          $A=50000$&$S_a$&598.7&20.2&(13.1) 20.5&(79.8) 94.8\\
 $S=2000$&$\hat{S}_A$&2002.4&73.9&(10.3) 74.8&(22.5) 95.3\\
              &$\hat{S}_{Chao1}$ & 731.3 & 37.8 & 31.0 & 0.0 \\ 
                &$\hat{S}_{ACE}$ & 710.5 & 29.4 & 20.4 & 0.0 \\ 
                &$\hat{S}_{Jk1}$ & 727.0 & 26.5 & 16.0 & 0.0 \\ 

   \rowcolor{lightgray} $\omega= 0.005 $&$\hat{\omega}$& 0.005 & 5e-04 & 5e-04 & 94.8 \\
          $A=50000$&$S_a$&657.9&21&(14.2) 21&(82.1) 94.6\\
 $S=2000$&$\hat{S}_A$&2000&68.1&(10.4) 68.6&(23) 95.3\\
              &$\hat{S}_{Chao1}$ & 785.4 & 37.5 & 30.4 & 0.0 \\ 
                &$\hat{S}_{ACE}$ & 764.4 & 29.3 & 19.8 & 0.0 \\ 
                &$\hat{S}_{Jk1}$ & 781.5 & 26.8 & 15.7 & 0.0 \\ 
 \hline
 \bottomrule
\end{tabular}
\end{table}


\begin{table}[ht]
\caption{Simulation and estimation summarized from all the configurations when total regional species richness $S$ is fixed to 6000.}
\centering\mbox{}\\
\begin{tabular}{llrrrrr}
\toprule
  \hline
 True value&Method &  Average & Sample SE & Estimated SE  & CP \\ 
  \hline
   \rowcolor{lightgray} $\omega= 0.1 $&$\hat{\omega}$& 0.1002 & 0.0046 & 0.0045 & 94.8 \\
          $A=100$&$S_a$&2082.9&37.2&(22.1) 36.9&(74.8) 95\\
 $S=6000$&$\hat{S}_A$&6002.8&124.3&(24.5) 123.9&(29.4) 94.8\\
              &$\hat{S}_{Chao1}$ & 2956.1 & 91.6 & 82.9 & 0.0 \\ 
                &$\hat{S}_{ACE}$ & 2923.5 & 74.4 & 62.9 & 0.0 \\ 
                &$\hat{S}_{Jk1}$ & 2872.8 & 56.0 & 39.7 & 0.0 \\ 

   \rowcolor{lightgray} $\omega= 0.05 $&$\hat{\omega}$& 0.0501 & 0.0022 & 0.0022 & 94.7 \\
          $A=100$&$S_a$&2402.7&38.2&(22.2) 38&(75) 94.6\\
 $S=6000$&$\hat{S}_A$&5999.1&105.4&(23.4) 106.2&(35) 95.1\\
              &$\hat{S}_{Chao1}$ & 3195.9 & 85.9 & 76.8 & 0.0 \\ 
                &$\hat{S}_{ACE}$ & 3122.1 & 66.8 & 54.6 & 0.0 \\ 
                &$\hat{S}_{Jk1}$ & 3154.5 & 54.8 & 38.8 & 0.0 \\ 

   \rowcolor{lightgray} $\omega= 0.01 $&$\hat{\omega}$& 0.01 & 4e-04 & 4e-04 & 95.1 \\
          $A=100$&$S_a$&3006.2&39&(30) 38.7&(86.8) 94.4\\
 $S=6000$&$\hat{S}_A$&5999.5&82.8&(24.9) 82.3&(45) 94.9\\
              &$\hat{S}_{Chao1}$ & 3661.0 & 77.8 & 68.3 & 0.0 \\ 
                &$\hat{S}_{ACE}$ & 3564.6 & 58.9 & 45.6 & 0.0 \\ 
                &$\hat{S}_{Jk1}$ & 3651.0 & 51.9 & 35.9 & 0.0 \\ 

   \rowcolor{lightgray} $\omega= 0.005 $&$\hat{\omega}$& 0.005 & 2e-04 & 2e-04 & 95 \\
          $A=100$&$S_a$&3213.5&38.6&(31.3) 38.6&(88.6) 95.4\\
 $S=6000$&$\hat{S}_A$&6001.2&75.7&(24.9) 75.9&(47.2) 95.2\\
              &$\hat{S}_{Chao1}$ & 3822.7 & 74.8 & 65.6 & 0.0 \\ 
                &$\hat{S}_{ACE}$ & 3729.6 & 57.2 & 43.5 & 0.0 \\ 
                &$\hat{S}_{Jk1}$ & 3816.8 & 50.6 & 34.7 & 0.0 \\ 


 \hline
 \bottomrule
\end{tabular}
\end{table}


\begin{table}[ht]
\centering
%\caption{A=1000}
\begin{tabular}{llrrrrr}
\toprule
  \hline
 True value&Method &  Average & Sample SE & Estimated SE  & CP \\ 
  \hline
   \rowcolor{lightgray} $\omega= 0.1 $&$\hat{\omega}$& 0.1002 & 0.0052 & 0.0052 & 95.2 \\
          $A=1000$&$S_a$&1561.6&33.9&(19.2) 34&(72.6) 95.3\\
 $S=6000$&$\hat{S}_A$&5999.4&156.2&(21.2) 155.7&(21.5) 95.1\\
              &$\hat{S}_{Chao1}$ & 2216.0 & 82.2 & 71.7 & 0.0 \\ 
                &$\hat{S}_{ACE}$ & 2191.0 & 66.4 & 54.4 & 0.0 \\ 
                &$\hat{S}_{Jk1}$ & 2153.3 & 50.7 & 34.4 & 0.0 \\ 

   \rowcolor{lightgray} $\omega= 0.05 $&$\hat{\omega}$& 0.0501 & 0.0025 & 0.0025 & 95.1 \\
          $A=1000$&$S_a$&1844.3&35.4&(19.4) 35.7&(71.6) 95.2\\
 $S=6000$&$\hat{S}_A$&6000.9&132.6&(20.5) 132.7&(23.8) 94.9\\
              &$\hat{S}_{Chao1}$ & 2452.9 & 76.5 & 67.3 & 0.0 \\ 
                &$\hat{S}_{ACE}$ & 2396.0 & 60.6 & 47.8 & 0.0 \\ 
                &$\hat{S}_{Jk1}$ & 2421.1 & 50.5 & 34.0 & 0.0 \\ 

   \rowcolor{lightgray} $\omega= 0.01 $&$\hat{\omega}$& 0.01 & 5e-04 & 5e-04 & 95.3 \\
          $A=1000$&$S_a$&2406.2&38.1&(26.9) 38&(83.2) 94.6\\
 $S=6000$&$\hat{S}_A$&6004.1&102.4&(21.5) 102.1&(32.2) 94.6\\
              &$\hat{S}_{Chao1}$ & 2930.6 & 72.0 & 61.1 & 0.0 \\ 
                &$\hat{S}_{ACE}$ & 2853.3 & 55.9 & 40.8 & 0.0 \\ 
                &$\hat{S}_{Jk1}$ & 2922.4 & 50.2 & 32.1 & 0.0 \\ 

   \rowcolor{lightgray} $\omega= 0.005 $&$\hat{\omega}$& 0.005 & 3e-04 & 3e-04 & 94.5 \\
          $A=1000$&$S_a$&2607.2&38.4&(28.2) 38.4&(84.5) 94.4\\
 $S=6000$&$\hat{S}_A$&6001.4&94.2&(21.5) 94&(34.9) 94.9\\
              &$\hat{S}_{Chao1}$ & 3103.2 & 72.1 & 59.3 & 0.0 \\ 
                &$\hat{S}_{ACE}$ & 3025.9 & 55.6 & 39.2 & 0.0 \\ 
                &$\hat{S}_{Jk1}$ & 3096.7 & 50.0 & 31.3 & 0.0 \\ 
 \hline
 \bottomrule
\end{tabular}
\end{table}


\begin{table}[ht]
\centering
%\caption{A=1000}
\begin{tabular}{llrrrrr}
\toprule
  \hline
 True value&Method &  Average & Sample SE & Estimated SE & CP \\ 
  \hline
   \rowcolor{lightgray} $\omega= 0.1 $&$\hat{\omega}$& 0.1004 & 0.0058 & 0.0059 & 95.2 \\
          $A=10000$&$S_a$&1249.1&31.9&(17.1) 31.4&(70.2) 94.7\\
 $S=6000$&$\hat{S}_A$&6002&183.7&(19) 182.6&(15.4) 95.2\\
              &$\hat{S}_{Chao1}$ & 1773.6 & 73.7 & 64.3 & 0.0 \\ 
                &$\hat{S}_{ACE}$ & 1753.6 & 60.6 & 48.7 & 0.0 \\ 
                &$\hat{S}_{Jk1}$ & 1722.8 & 47.3 & 30.8 & 0.0 \\ 

   \rowcolor{lightgray} $\omega= 0.05 $&$\hat{\omega}$& 0.0501 & 0.0028 & 0.0028 & 94.7 \\
          $A=10000$&$S_a$&1497.6&33.9&(17.5) 33.5&(68.9) 94.5\\
 $S=6000$&$\hat{S}_A$&6006.2&159&(18.5) 155.1&(17.7) 94.2\\
              &$\hat{S}_{Chao1}$ & 1993.2 & 70.9 & 60.8 & 0.0 \\ 
                &$\hat{S}_{ACE}$ & 1946.7 & 56.1 & 43.1 & 0.0 \\ 
                &$\hat{S}_{Jk1}$ & 1966.4 & 47.7 & 30.6 & 0.0 \\ 

   \rowcolor{lightgray} $\omega= 0.01 $&$\hat{\omega}$& 0.01 & 5e-04 & 5e-04 & 94.9 \\
          $A=10000$&$S_a$&2004.5&35.9&(24.5) 36.5&(81.9) 95.3\\
 $S=6000$&$\hat{S}_A$&6002&117.1&(19.2) 118.9&(25.6) 95.5\\
              &$\hat{S}_{Chao1}$ & 2442.8 & 67.9 & 55.9 & 0.0 \\ 
                &$\hat{S}_{ACE}$ & 2377.7 & 52.9 & 37.3 & 0.0 \\ 
                &$\hat{S}_{Jk1}$ & 2434.8 & 47.5 & 29.3 & 0.0 \\ 

   \rowcolor{lightgray} $\omega= 0.005 $&$\hat{\omega}$& 0.005 & 3e-04 & 3e-04 & 94.2 \\
          $A=10000$&$S_a$&2193.9&36.9&(25.9) 37.3&(83.3) 95.4\\
 $S=6000$&$\hat{S}_A$&6002.5&108.9&(19.2) 109.3&(27.1) 95.1\\
              &$\hat{S}_{Chao1}$ & 2611.2 & 66.6 & 54.4 & 0.0 \\ 
                &$\hat{S}_{ACE}$ & 2546.0 & 52.4 & 35.9 & 0.0 \\ 
                &$\hat{S}_{Jk1}$ & 2605.6 & 47.7 & 28.7 & 0.0 \\ 
 \hline
 \bottomrule
\end{tabular}
\end{table}


\begin{table}[ht]
\centering
%\caption{A=1000}
\begin{tabular}{llrrrrr}
\toprule
  \hline
 True value&Method &  Average & Sample SE & Estimated SE & CP \\ 
  \hline

   \rowcolor{lightgray} $\omega= 0.1 $&$\hat{\omega}$& 0.1003 & 0.0062 & 0.0062 & 95.1 \\
          $A=50000$&$S_a$&1096.8&29.8&(16.1) 29.9&(70.9) 95\\
 $S=6000$&$\hat{S}_A$&6006.6&198.2&(17.8) 199.3&(14.1) 95.2\\
              &$\hat{S}_{Chao1}$ & 1558.3 & 68.7 & 60.3 & 0.0 \\ 
                &$\hat{S}_{ACE}$ & 1540.2 & 56.4 & 45.7 & 0.0 \\ 
                &$\hat{S}_{Jk1}$ & 1512.9 & 44.0 & 28.8 & 0.0 \\ 

   \rowcolor{lightgray} $\omega= 0.05 $&$\hat{\omega}$& 0.0501 & 0.003 & 0.003 & 95.2 \\
          $A=50000$&$S_a$&1322.1&32.1&(16.5) 32.1&(68.8) 94.8\\
 $S=6000$&$\hat{S}_A$&6002.1&167.7&(17.4) 169.1&(16) 95\\
              &$\hat{S}_{Chao1}$ & 1761.8 & 67.3 & 57.4 & 0.0 \\ 
                &$\hat{S}_{ACE}$ & 1719.0 & 53.4 & 40.6 & 0.0 \\ 
                &$\hat{S}_{Jk1}$ & 1736.2 & 45.2 & 28.8 & 0.0 \\ 

   \rowcolor{lightgray} $\omega= 0.01 $&$\hat{\omega}$& 0.01 & 6e-04 & 6e-04 & 95.1 \\
          $A=50000$&$S_a$&1794.7&35.2&(23.2) 35.5&(80.3) 95.3\\
 $S=6000$&$\hat{S}_A$&5999.1&127.4&(17.9) 129.3&(21.6) 95.3\\
              &$\hat{S}_{Chao1}$ & 2186.5 & 64.3 & 52.9 & 0.0 \\ 
                &$\hat{S}_{ACE}$ & 2128.2 & 50.8 & 35.2 & 0.0 \\ 
                &$\hat{S}_{Jk1}$ & 2179.6 & 46.0 & 27.7 & 0.0 \\ 

   \rowcolor{lightgray} $\omega= 0.005 $&$\hat{\omega}$& 0.005 & 3e-04 & 3e-04 & 94.5 \\
          $A=50000$&$S_a$&1974&37.2&(24.6) 36.4&(79.9) 94.5\\
 $S=6000$&$\hat{S}_A$&5997.2&165.4&(17.9) 118.8&(21.7) 94.6\\
              &$\hat{S}_{Chao1}$ & 2349.8 & 64.0 & 51.7 & 0.0 \\ 
                &$\hat{S}_{ACE}$ & 2290.7 & 51.3 & 34.1 & 0.0 \\ 
                &$\hat{S}_{Jk1}$ & 2344.4 & 47.4 & 27.2 & 0.0 \\ 
 \hline
 \bottomrule
\end{tabular}
\end{table}


\begin{table}[ht]
\caption{Simulation and estimation summarized from all the configurations when data were generated from truncated Poisson-lognormal distributions and total regional species richness $S$ was fixed to 6000.}
\centering\mbox{}\\
\begin{tabular}{llrrrrr}
\toprule
  \hline
 True value&Method &  Average & Sample SE & Estimated SE  & CP \\ 
  \hline
%    \rowcolor{lightgray} $\omega= 0.1 $&$\hat{\omega}$& 0.2182 & 0.0071 & 0.0072 & 0 \\
    \rowcolor{lightgray} \multicolumn{6}{l}{Truncated Poisson-lognormal distribution: TPLN(0, 1.5)}\\ 
          $A=100$&$S_a$&3613.3&37.7&(38.6) 47.6&(0) 0\\
 $S=6000$&$\hat{S}_A$&9705.1&152.6&(35) 146.1&(0) 0\\
              &$\hat{S}_{Chao1}$ & 4736.9 & 88.9 & 84.1 & 0.0 \\ 
                &$\hat{S}_{ACE}$ & 4786.6 & 75.0 & 69.6 & 0.0 \\ 
                &$\hat{S}_{Jk1}$ & 4846.8 & 57.9 & 49.7 & 0.0 \\ 
                
    \rowcolor{lightgray} \multicolumn{6}{l}{Truncated Poisson-lognormal distribution: TPLN(0, 2)}\\ 
          $A=100$&$S_a$&3528.5&38.1&(42.4) 43.6&(0) 0\\
 $S=6000$&$\hat{S}_A$&7668.3&140.4&(31.1) 102.8&(0) 0\\
              &$\hat{S}_{Chao1}$ & 4468.9 & 83.1 & 77.9 & 0.0 \\ 
                &$\hat{S}_{ACE}$ & 4443.2 & 67.6 & 59.5 & 0.0 \\ 
                &$\hat{S}_{Jk1}$ & 4539.0 & 55.2 & 44.9 & 0.0 \\ 

    \rowcolor{lightgray} \multicolumn{6}{l}{Truncated Poisson-lognormal distribution: TPLN(0, 2.5)}\\ 
          $A=100$&$S_a$&3458.4&37.9&(44.1) 40&(0) 0\\    
 $S=6000$&$\hat{S}_A$&6449&137.5&(28.5) 78.5&(0.5) 2.2\\
              &$\hat{S}_{Chao1}$ & 4266.4 & 81.8 & 73.0 & 0.0 \\ 
                &$\hat{S}_{ACE}$ & 4209.0 & 63.2 & 53.2 & 0.0 \\ 
                &$\hat{S}_{Jk1}$ & 4309.3 & 53.5 & 41.2 & 0.0 \\ 

    \rowcolor{lightgray} \multicolumn{6}{l}{Truncated Poisson-lognormal distribution: TPLN(0, 3)}\\ 
          $A=100$&$S_a$&3403.2&37.8&(44.6) 36.9&(0) 0\\
 $S=6000$&$\hat{S}_A$&5676.1&135.9&(26.7) 63.6&(1.1) 4.9\\
              &$\hat{S}_{Chao1}$ & 4112.4 & 77.3 & 69.0 & 0.0 \\ 
                &$\hat{S}_{ACE}$ & 4043.7 & 60.5 & 48.9 & 0.0 \\ 
                &$\hat{S}_{Jk1}$ & 4137.7 & 52.0 & 38.3 & 0.0 \\ 
     \hline
 \bottomrule
\end{tabular}
\end{table}


\begin{table}[ht]
\caption{Simulation and estimation summarized from all the configurations when data were generated from truncated negative binomial distributions and total regional species richness $S$ was fixed to 6000.}
\centering\mbox{}\\
\begin{tabular}{llrrrrr}
\toprule
  \hline
 True value&Method &  Average & Sample SE & Estimated SE  & CP \\ 
  \hline
%    \rowcolor{lightgray} $\omega= 0.1 $&$\hat{\omega}$& 0.2182 & 0.0071 & 0.0072 & 0 \\
    \rowcolor{lightgray} \multicolumn{6}{l}{Truncated negative binomial distribution: $\omega=0.01$, $k=1$}\\ 
          $A=100$&$S_a$&5459.9&22.2&(31) 54.8&(0) 0\\
 $S=6000$&$\hat{S}_A$&12140.1&195.9&(31.8) 132.8&(0) 0\\
              &$\hat{S}_{Chao1}$ & 5734.1 & 36.0 & 32.3 & 0.0 \\ 
                &$\hat{S}_{ACE}$ & 5660.0 & 26.5 & 19.4 & 70.8 \\ 
                &$\hat{S}_{Jk1}$ & 5956.3 & 32.3 & 31.5 & 70.8 \\ 
                
    \rowcolor{lightgray} \multicolumn{6}{l}{Truncated negative binomial distribution: $\omega=0.01$, $k=0.5$}\\ 
          $A=100$&$S_a$&4328.6&34.8&(29.4) 50.5&(0) 0\\
 $S=6000$&$\hat{S}_A$&10568.7&155.6&(30.8) 137.5&(0) 0\\
              &$\hat{S}_{Chao1}$ & 4952.6 & 63.4 & 55.9 & 0.0 \\ 
                &$\hat{S}_{ACE}$ & 4854.1 & 48.0 & 37.4 & 0.0 \\ 
                &$\hat{S}_{Jk1}$ & 5177.5 & 48.9 & 41.2 & 0.0 \\ 

    \rowcolor{lightgray} \multicolumn{6}{l}{Truncated negative binomial distribution:$\omega=0.01$, $k=0.1$}\\ 
          $A=100$&$S_a$&2564.6&38.3&(24.1) 40.4&(0) 0\\
 $S=6000$&$\hat{S}_A$&7084.6&120.4&(26.3) 128.7&(0) 0\\
              &$\hat{S}_{Chao1}$ & 3427.4 & 85.3 & 77.8 & 0.0 \\ 
                &$\hat{S}_{ACE}$ & 3374.9 & 68.8 & 57.5 & 0.0 \\ 
                &$\hat{S}_{Jk1}$ & 3424.8 & 56.1 & 41.5 & 0.0 \\ 

    \rowcolor{lightgray} \multicolumn{6}{l}{Truncated negative binomial distribution: $\omega=0.01$, $k=0.01$}\\ 
          $A=100$&$S_a$&2129.5&36.6&(22.3) 37.2&(0) 0\\
 $S=6000$&$\hat{S}_A$&6109.4&123.2&(24.7) 124.4&(21) 86.5\\
              &$\hat{S}_{Chao1}$ & 3002.0 & 89.7 & 82.3 & 0.0 \\ 
                &$\hat{S}_{ACE}$ & 2967.8 & 72.4 & 62.3 & 0.0 \\ 
                &$\hat{S}_{Jk1}$ & 2927.3 & 55.0 & 39.9 & 0.0 \\ 
     \hline
 \bottomrule
\end{tabular}
\end{table}


\begin{table}[ht]
\caption{Simulation and estimation summarized from all the configurations when data were generated from truncated negative binomial distributions and total regional species richness $S$ was fixed to 6000.}
\centering\mbox{}\\
\begin{tabular}{llrrrrr}
\toprule
  \hline
 True value&Method &  Average & Sample SE & Estimated SE  & CP \\ 
  \hline
%    \rowcolor{lightgray} $\omega= 0.1 $&$\hat{\omega}$& 0.2182 & 0.0071 & 0.0072 & 0 \\
    \rowcolor{lightgray} \multicolumn{6}{l}{Truncated negative binomial distribution: $\omega=1$, $k=1$}\\ 
          $A=100$&$S_a$&3030.1&38.1&(28.5) 48.4&(78) 97\\
 $S=6000$&$\hat{S}_A$&13340&228.4&(40.7) 285.8&(0) 0\\
              &$\hat{S}_{Chao1}$ & 4546.9 & 109.0 & 103.1 & 0.0 \\ 
                &$\hat{S}_{ACE}$ & 4667.4 & 102.4 & 98.3 & 0.0 \\ 
                &$\hat{S}_{Jk1}$ & 4544.9 & 63.5 & 55.0 & 0.0 \\ 
                
    \rowcolor{lightgray} \multicolumn{6}{l}{Truncated negative binomial distribution: $\omega=1$, $k=0.5$}\\ 
          $A=100$&$S_a$&1952.4&36.1&(22.4) 39.7&(0) 0\\
 $S=6000$&$\hat{S}_A$&10140.2&265.1&(36.8) 294.7&(0) 0\\
              &$\hat{S}_{Chao1}$ & 3528.3 & 132.0 & 125.1 & 0.0 \\ 
                &$\hat{S}_{ACE}$ & 3649.2 & 131.5 & 124.1 & 0.0 \\ 
                &$\hat{S}_{Jk1}$ & 3130.6 & 62.1 & 48.5 & 0.0 \\ 

    \rowcolor{lightgray} \multicolumn{6}{l}{Truncated negative binomial distribution: $\omega=1$, $k=0.1$}\\ 
          $A=100$&$S_a$&1087&30&(15.9) 30.2&(0) 0\\
 $S=6000$&$\hat{S}_A$&6826.6&291.4&(31.3) 293.2&(0.2) 17.3\\
              &$\hat{S}_{Chao1}$ & 2474.3 & 150.0 & 144.5 & 0.0 \\ 
                &$\hat{S}_{ACE}$ & 2568.8 & 152.2 & 147.4 & 0.0 \\ 
                &$\hat{S}_{Jk1}$ & 1844.3 & 53.3 & 38.9 & 0.0 \\ 

    \rowcolor{lightgray} \multicolumn{6}{l}{Truncated negative binomial distribution: $\omega=1$, $k=0.01$}\\ 
          $A=100$&$S_a$&918.8&27.8&(14.4) 27.9&(0) 0\\
 $S=6000$&$\hat{S}_A$&6092.4&293.3&(29.9) 292.7&(15.1) 94.7\\
              &$\hat{S}_{Chao1}$ & 2236.8 & 155.8 & 149.5 & 0.0 \\ 
                &$\hat{S}_{ACE}$ & 2322.7 & 158.9 & 153.2 & 0.0 \\ 
                &$\hat{S}_{Jk1}$ & 1579.3 & 49.8 & 36.3 & 0.0 \\ 
     \hline
 \bottomrule
\end{tabular}
\end{table}


\end{document}
